# Supplementary material for: Prevalence and factors associated with overweight and central obesity among adults in the Eastern Sudan
Source: PLoS One. 2020 Apr 30;15(4):e0232624. doi: 10.1371/journal.pone.0232624 (PMC7192465; doi:10.1371/journal.pone.0232624)
Supplement: S1 Data — (XLSX) [file pone.0232624.s001.xlsx]

## Sheet: Sheet1
Age	Gender	Marital	Education	Profession	History of hypertension	History of diabetes	Thyroid disease	Renal disease	Smoking	Alcohol	Weight	Height	BMI	circumference	systolic	diastolic	obesity	BMI groups	central obesity	education leesless	ageless
22	male	unmarried	university and above	unemployed	NO	NO	NO	NO	NO	NO	54	184	15.9499	78	100	70	0	underweight	No	No	1
20	male	unmarried	secondary	civil servant	NO	NO	NO	NO	NO	NO	65	174	21.4691	81	110	60	0	normal	No	No	1
42	female	married	secondary	unemployed	Yes	NO	NO	NO	NO	NO	80	154	33.7325	112	140	90	1	obese	No	No	1
35	female	married	university and above	unemployed	NO	NO	NO	NO	NO	NO	74	156	30.4076	106	120	80	1	obese	No	No	1
30	male	unmarried	secondary	civil servant	NO	NO	NO	NO	NO	NO	44	159	17.4044	75	110	60	0	underweight	No	No	1
36	female	married	secondary	unemployed	NO	NO	NO	NO	NO	NO	91	170	31.4879	106	110	80	1	obese	No	No	1
30	female	married	nill / traditinal	unemployed	Yes	NO	NO	NO	NO	NO	80	152	34.626	89	110	80	1	obese	No	yes	1
30	female	unmarried	nill / traditinal	civil servant	NO	Yes	NO	Yes	NO	NO	55	150	24.4444	108	140	90	0	normal	No	yes	1
55	female	married	nill / traditinal	private sector	NO	Yes	NO	NO	NO	NO	87	154	36.6841	120	140	90	1	obese	No	yes	0
70	female	divorced / widow	nill / traditinal	private sector	Yes	NO	NO	NO	NO	NO	42	148	19.1746	87	130	80	0	normal	No	yes	0
40	female	married	nill / traditinal	unemployed	NO	Yes	Yes	Yes	NO	NO	43	154	18.1312	28	110	70	0	underweight	No	yes	1
54	female	married	nill / traditinal	unemployed	NO	NO	Yes	NO	NO	NO	87	154	36.6841	106	125	80	1	obese	No	yes	0
25	male	unmarried	university and above	unemployed	NO	NO	NO	NO	NO	NO	58	170	20.0692	77	100	70	0	normal	No	No	1
29	female	married	university and above	civil servant	NO	NO	NO	NO	NO	NO	70	160	27.3438	94	110	70	0	overweight	No	No	1
54	female	married	nill / traditinal	unemployed	Yes	NO	NO	NO	NO	NO	95	154	40.0573	130	130	85	1	obese	No	yes	0
40	female	married	nill / traditinal	unemployed	NO	NO	NO	NO	NO	NO	95	170	32.872	140	130	90	1	obese	No	yes	1
43	female	married	secondary	civil servant	Yes	NO	NO	NO	Yes	NO	67	164	24.9108	130	180	90	0	normal	No	No	1
20	female	unmarried	university and above	unemployed	NO	NO	NO	NO	NO	NO	57	161	21.9899	84	120	80	0	normal	No	No	1
55	female	divorced / widow	nill / traditinal	unemployed	Yes	NO	NO	NO	NO	NO	54	154	22.7694	91	120	90	0	normal	No	yes	0
32	male	married	university and above	civil servant	NO	NO	NO	NO	NO	NO	74	160	28.9062	83	120	75	0	overweight	No	No	1
28	male	unmarried	secondary	private sector	NO	NO	NO	NO	Yes	NO	57	167	20.4382	88	110	60	0	normal	No	No	1
38	male	unmarried	secondary	private sector	NO	NO	NO	NO	NO	NO	65	176	20.984	80	110	80	0	normal	No	No	1
49	male	unmarried	secondary	civil servant	NO	NO	NO	NO	Yes	Yes	63	178	19.8839	82	100	70	0	normal	No	No	0
80	male	divorced / widow	nill / traditinal	civil servant	NO	Yes	NO	NO	NO	NO	54	164	20.0773	82	130	95	0	normal	No	yes	0
50	female	married	nill / traditinal	unemployed	Yes	NO	NO	NO	NO	NO	57	148	26.0226	82	140	90	0	overweight	No	yes	0
30	female	married	university and above	civil servant	NO	NO	NO	NO	NO	NO	75	154	31.6242	83	130	85	1	obese	No	No	1
24	female	unmarried	university and above	civil servant	NO	NO	NO	NO	NO	NO	65	154	27.4077	84	110	70	0	overweight	No	No	1
33	female	married	university and above	unemployed	NO	NO	NO	NO	NO	NO	77	148	35.1534	83	130	90	1	obese	No	No	1
24	female	married	university and above	unemployed	NO	NO	NO	NO	NO	NO	71	151	31.139	34	120	80	1	obese	No	No	1
34	male	married	nill / traditinal	civil servant	NO	NO	NO	NO	NO	NO	109	174	36.0021	42	120	90	1	obese	No	yes	1
20	male	unmarried	secondary	unemployed	NO	NO	NO	NO	NO	NO	68	176	21.9525	80	100	60	0	normal	No	No	1
25	female	unmarried	university and above	unemployed	NO	NO	NO	NO	NO	NO	64	164	23.7954	82	110	70	0	normal	No	No	1
35	female	married	nill / traditinal	unemployed	NO	NO	NO	NO	NO	NO	64	151	28.0689	99	150	100	0	overweight	No	yes	1
35	female	married	university and above	unemployed	NO	NO	NO	NO	NO	NO	68	159	26.8977	82	110	80	0	overweight	No	No	1
32	female	married	university and above	unemployed	NO	NO	NO	NO	NO	NO	68	159	26.8977	82	110	80	0	overweight	No	No	1
45	female	married	secondary	unemployed	NO	NO	NO	NO	NO	NO	81	160	31.6406	96	110	80	1	obese	No	No	0
52	female	married	secondary	unemployed	NO	NO	NO	NO	NO	NO	82	150	36.4444	97	120	90	1	obese	No	No	0
23	male	unmarried	nill / traditinal	unemployed	NO	NO	NO	NO	NO	NO	69	172	23.3234	27	110	60	0	normal	No	yes	1
55	male	married	university and above	unemployed	Yes	NO	NO	NO	NO	NO	70	170	24.2215	88	120	80	0	normal	No	No	0
53	female	married	university and above	unemployed	NO	NO	NO	NO	NO	NO	79	166	28.6689	86	120	70	0	overweight	No	No	0
36	female	married	university and above	unemployed	NO	NO	NO	NO	NO	NO	85	169	29.7609	86	100	60	0	overweight	No	No	1
70	female	married	nill / traditinal	civil servant	NO	NO	NO	NO	NO	NO	80	147	37.0216	120	120	80	1	obese	No	yes	0
37	male	married	university and above	unemployed	NO	NO	NO	NO	NO	NO	71	165	26.079	90	100	60	0	overweight	No	No	1
52	male	married	secondary	civil servant	NO	NO	NO	NO	NO	Yes	38	150	16.8889	77	100	60	0	underweight	No	No	0
42	male	married	university and above	unemployed	NO	NO	NO	NO	NO	NO	62	160	24.2188	81	100	80	0	normal	No	No	1
20	male	unmarried	nill / traditinal	unemployed	NO	NO	NO	NO	NO	NO	73	156	29.9967	83	100	60	0	overweight	No	yes	1
60	female	divorced / widow	nill / traditinal	unemployed	NO	NO	NO	NO	NO	NO	65	117	47.4834	32	100	60	1	obese	No	yes	0
32	female	unmarried	university and above	civil servant	NO	NO	NO	NO	NO	NO	64	164	23.7954	81	100	60	0	normal	No	No	1
33	male	married	secondary	civil servant	NO	NO	NO	NO	NO	NO	70	160	27.3438	84	90	60	0	overweight	No	No	1
58	male	married	university and above	civil servant	NO	NO	NO	NO	NO	NO	79	160	30.8594	87	100	60	1	obese	No	No	0
38	male	married	university and above	civil servant	NO	NO	NO	NO	NO	NO	85	178	26.8274	85	120	80	0	overweight	No	No	1
50	female	married	secondary	civil servant	NO	NO	NO	NO	NO	NO	75	154	31.6242	86	130	80	1	obese	No	No	0
67	male	married	secondary	civil servant	NO	NO	NO	NO	NO	NO	65	193	17.4501	87	90	60	0	underweight	No	No	0
20	male	unmarried	university and above	unemployed	NO	NO	NO	NO	NO	NO	65	150	28.8889	79	110	80	0	overweight	No	No	1
35	female	married	secondary	unemployed	NO	NO	NO	NO	NO	NO	60	152	25.9695	87	110	70	0	overweight	No	No	1
30	male	unmarried	nill / traditinal	private sector	NO	NO	NO	NO	NO	NO	67	168	23.7387	80	90	60	0	normal	No	yes	1
25	male	unmarried	secondary	civil servant	NO	NO	NO	NO	NO	NO	65	184	19.199	86	110	60	0	normal	No	No	1
20	male	unmarried	nill / traditinal	private sector	NO	NO	NO	NO	NO	NO	51	160	19.9219	78	110	60	0	normal	No	yes	1
45	female	married	nill / traditinal	unemployed	NO	Yes	NO	NO	NO	NO	77	176	24.858	90	110	70	0	normal	No	yes	0
52	female	married	secondary	private sector	NO	Yes	NO	NO	NO	NO	80	182	24.1517	90	120	80	0	normal	No	No	0
45	female	married	secondary	civil servant	Yes	NO	NO	NO	NO	NO	80	173	26.7299	106	130	90	0	overweight	No	No	0
21	female	married	secondary	unemployed	NO	NO	NO	NO	NO	NO	80	164	29.7442	100	120	80	0	overweight	No	No	1
80	female	married	nill / traditinal	unemployed	Yes	NO	NO	NO	NO	NO	80	162	30.4832	76	140	90	1	obese	No	yes	0
23	female	married	nill / traditinal	unemployed	NO	NO	NO	NO	NO	NO	59	160	23.0469	76	120	80	0	normal	No	yes	1
50	female	married	nill / traditinal	unemployed	Yes	NO	NO	NO	NO	NO	65	148	29.6749	89	150	100	0	overweight	No	yes	0
24	female	married	secondary	unemployed	NO	NO	NO	NO	NO	NO	80	155	33.2986	90	120	80	1	obese	No	No	1
45	female	married	nill / traditinal	unemployed	NO	NO	NO	NO	NO	NO	80	164	29.7442	79	130	80	0	overweight	No	yes	0
33	female	unmarried	university and above	civil servant	NO	NO	NO	NO	NO	NO	95	160	37.1094	88	120	80	1	obese	No	No	1
45	female	married	nill / traditinal	unemployed	NO	Yes	NO	NO	NO	NO	83	149	37.3857	105	160	100	1	obese	No	yes	0
50	female	divorced / widow	nill / traditinal	unemployed	NO	NO	NO	NO	NO	NO	67	166	24.3141	90	130	80	0	normal	No	yes	0
32	female	unmarried	university and above	civil servant	NO	NO	NO	NO	NO	NO	44	165	16.1616	60	120	80	0	underweight	No	No	1
63	female	unmarried	nill / traditinal	unemployed	Yes	Yes	NO	NO	NO	NO	80	166	29.0318	100	160	90	0	overweight	No	yes	0
65	female	married	nill / traditinal	unemployed	NO	Yes	Yes	NO	NO	NO	66	160	25.7812	90	130	80	0	overweight	No	yes	0
74	female	divorced / widow	nill / traditinal	unemployed	NO	NO	NO	NO	NO	NO	87	160	33.9844	105	150	100	1	obese	No	yes	0
44	female	married	secondary	unemployed	NO	NO	NO	NO	NO	NO	45	162	17.1468	70	110	70	0	underweight	No	No	1
32	female	married	nill / traditinal	unemployed	NO	NO	NO	NO	NO	NO	73	165	26.8136	90	110	70	0	overweight	No	yes	1
20	female	unmarried	secondary	unemployed	NO	NO	NO	NO	NO	NO	70	174	23.1206	74	120	80	0	normal	No	No	1
45	female	married	nill / traditinal	unemployed	NO	NO	NO	NO	NO	NO	109	174	36.0021	106	120	80	1	obese	No	yes	0
21	female	unmarried	university and above	unemployed	NO	NO	NO	NO	NO	NO	48	170	16.609	88	120	80	0	underweight	No	No	1
45	female	married	secondary	unemployed	Yes	NO	NO	NO	NO	NO	84	168	29.7619	100	130	80	0	overweight	No	No	0
65	male	married	secondary	retired	NO	NO	NO	NO	Yes	NO	50	166	18.1449	70	120	80	0	underweight	No	No	0
34	female	unmarried	university and above	unemployed	NO	NO	NO	NO	Yes	NO	50	161	19.2894	70	110	70	0	normal	No	No	1
44	male	unmarried	secondary	private sector	Yes	Yes	NO	NO	Yes	NO	70	178	22.0932	90	130	80	0	normal	No	No	1
65	female	married	nill / traditinal	unemployed	NO	Yes	Yes	NO	NO	NO	85	164	31.6032	127	120	80	1	obese	No	yes	0
45	female	married	secondary	unemployed	Yes	NO	NO	NO	NO	NO	95	164	35.3212	137	160	90	1	obese	No	No	0
36	female	married	secondary	unemployed	NO	NO	NO	NO	NO	NO	60	169	21.0077	96	120	80	0	normal	No	No	1
64	female	married	secondary	retired	NO	NO	NO	NO	NO	NO	79	174	26.0933	85	120	80	0	overweight	No	No	0
48	female	married	secondary	unemployed	NO	NO	NO	NO	NO	NO	78	164	29.0006	95	140	90	0	overweight	No	No	0
30	male	married	nill / traditinal	civil servant	NO	NO	NO	NO	NO	NO	71	172	23.9995	90	120	80	0	normal	No	yes	1
46	female	married	secondary	unemployed	NO	NO	NO	NO	NO	NO	81	160	31.6406	97	130	80	1	obese	No	No	0
78	male	married	nill / traditinal	retired	Yes	NO	NO	NO	NO	NO	80	186	23.1241	88	140	90	0	normal	No	yes	0
66	female	married	nill / traditinal	unemployed	NO	NO	NO	NO	NO	NO	95	161	36.6498	132	140	90	1	obese	No	yes	0
66	female	married	nill / traditinal	retired	NO	NO	NO	NO	NO	NO	73	186	21.1007	90	120	80	0	normal	No	yes	0
35	female	married	secondary	unemployed	NO	NO	NO	NO	NO	NO	67	166	24.3141	90	120	80	0	normal	No	No	1
76	female	married	secondary	retired	NO	NO	NO	NO	NO	NO	77	184	22.7434	90	120	80	0	normal	No	No	0
55	female	married	nill / traditinal	unemployed	NO	NO	NO	NO	NO	NO	102	167	36.5736	132	140	90	1	obese	No	yes	0
28	female	married	university and above	civil servant	NO	NO	NO	NO	NO	NO	80	174	26.4236	94	120	80	0	overweight	No	No	1
20	female	unmarried	secondary	unemployed	NO	NO	NO	NO	NO	NO	72	182	21.7365	85	120	80	0	normal	No	No	1
23	female	unmarried	university and above	unemployed	NO	NO	NO	NO	NO	NO	60	163	22.5827	70	120	80	0	normal	No	No	1
20	female	married	secondary	unemployed	NO	NO	NO	NO	NO	NO	55	173	18.3768	79	120	80	0	underweight	No	No	1
43	female	married	university and above	unemployed	Yes	NO	NO	NO	NO	NO	65	165	23.8751	100	160	100	0	normal	No	No	1
48	female	married	secondary	unemployed	Yes	Yes	NO	NO	NO	NO	100	168	35.4308	126	130	80	1	obese	No	No	0
48	female	divorced / widow	nill / traditinal	unemployed	NO	NO	NO	NO	NO	NO	74	170	25.6055	112	120	80	0	overweight	No	yes	0
48	female	married	nill / traditinal	unemployed	Yes	Yes	NO	NO	NO	NO	84	166	30.4834	110	120	80	1	obese	No	yes	0
50	female	married	nill / traditinal	unemployed	NO	NO	NO	NO	NO	NO	65	169	22.7583	100	140	90	0	normal	No	yes	0
35	female	married	nill / traditinal	unemployed	NO	NO	NO	NO	NO	NO	70	164	26.0262	107	130	80	0	overweight	No	yes	1
25	female	married	nill / traditinal	unemployed	NO	NO	NO	NO	NO	NO	56	173	18.7109	79	110	70	0	normal	No	yes	1
21	female	married	nill / traditinal	unemployed	NO	NO	NO	NO	NO	NO	55	158	22.0317	112	120	80	0	normal	No	yes	1
32	female	married	nill / traditinal	unemployed	NO	NO	NO	NO	NO	NO	74	171	25.3069	110	120	80	0	overweight	No	yes	1
27	male	unmarried	university and above	self	NO	NO	NO	NO	NO	NO	48	174	15.8541	82	120	80	0	underweight	No	No	1
55	female	married	nill / traditinal	unemployed	Yes	NO	NO	NO	NO	NO	120	175	39.1837	137	150	90	1	obese	No	yes	0
28	female	married	secondary	unemployed	NO	NO	Yes	NO	NO	NO	95	173	31.7418	120	130	90	1	obese	No	No	1
27	male	unmarried	university and above	civil servant	NO	NO	NO	NO	NO	NO	70	187	20.0177	84	120	80	0	normal	No	No	1
75	female	married	nill / traditinal	unemployed	NO	Yes	Yes	NO	NO	NO	90	154	37.9491	109	130	80	1	obese	No	yes	0
40	female	unmarried	nill / traditinal	unemployed	NO	NO	NO	NO	NO	NO	80	157	32.4557	107	130	80	1	obese	No	yes	1
26	female	married	secondary	unemployed	NO	NO	NO	NO	NO	NO	75	167	26.8923	95	120	80	0	overweight	No	No	1
53	female	married	nill / traditinal	unemployed	NO	NO	NO	NO	NO	NO	100	160	39.0625	124	130	90	1	obese	No	yes	0
55	female	married	nill / traditinal	unemployed	Yes	NO	NO	NO	NO	NO	95	173	31.7418	123	130	90	1	obese	No	yes	0
31	female	married	university and above	unemployed	NO	NO	NO	NO	NO	NO	94	170	32.526	110	120	80	1	obese	No	No	1
25	male	unmarried	secondary	private sector	NO	NO	NO	NO	NO	NO	70	187	20.0177	89	120	80	0	normal	No	No	1
25	female	married	nill / traditinal	unemployed	NO	NO	NO	NO	NO	NO	88	171	30.0947	112	130	90	1	obese	No	yes	1
40	female	married	nill / traditinal	unemployed	Yes	Yes	NO	NO	NO	NO	80	165	29.3848	114	150	100	0	overweight	No	yes	1
45	female	married	nill / traditinal	unemployed	Yes	Yes	NO	NO	NO	NO	104	172	35.1541	110	150	90	1	obese	No	yes	0
32	female	married	10	unemployed	NO	NO	NO	NO	NO	NO	98	170	33.91	140	130	90	1	obese	No	No	1
55	female	married	secondary	civil servant	Yes	Yes	NO	NO	NO	NO	110	169	38.5141	145	130	90	1	obese	No	No	0
80	female	married	nill / traditinal	unemployed	Yes	NO	NO	NO	NO	NO	64	159	25.3155	105	140	80	0	overweight	No	yes	0
32	female	unmarried	secondary	unemployed	NO	NO	NO	NO	NO	NO	85	171	29.0688	108	140	90	0	overweight	No	No	1
30	female	married	nill / traditinal	unemployed	NO	NO	NO	NO	NO	NO	65	155	27.0552	103	120	80	0	overweight	No	yes	1
28	female	unmarried	nill / traditinal	unemployed	NO	NO	NO	NO	NO	NO	55	150	24.4444	21	130	90	0	normal	No	yes	1
83	female	married	nill / traditinal	unemployed	NO	NO	NO	NO	NO	NO	53	162	20.1951	94	140	80	0	normal	No	yes	0
38	male	married	secondary	unemployed	NO	NO	NO	NO	NO	NO	41	166	14.8788	85	130	80	0	underweight	No	No	1
30	female	unmarried	university and above	unemployed	NO	NO	NO	NO	NO	NO	64	166	23.2254	89	120	80	0	normal	No	No	1
59	female	married	secondary	unemployed	NO	NO	NO	NO	NO	NO	60	164	22.3082	99	140	80	0	normal	No	No	0
28	male	unmarried	university and above	private sector	NO	NO	NO	NO	NO	NO	74	180	22.8395	92	120	80	0	normal	No	No	1
70	female	married	nill / traditinal	unemployed	Yes	NO	Yes	NO	NO	NO	75	177	23.9395	124	140	80	0	normal	No	yes	0
42	female	married	secondary	unemployed	NO	NO	NO	NO	NO	NO	110	171	37.6184	141	130	90	1	obese	No	No	1
43	female	married	university and above	civil servant	NO	NO	NO	NO	NO	NO	90	172	30.4218	121	120	80	1	obese	No	No	1
35	female	married	nill / traditinal	unemployed	NO	NO	NO	NO	NO	NO	108	178	34.0866	120	120	80	1	obese	No	yes	1
28	female	married	university and above	unemployed	NO	NO	NO	NO	NO	NO	80	172	27.0416	101	120	80	0	overweight	No	No	1
40	female	married	nill / traditinal	unemployed	NO	NO	NO	NO	NO	NO	50	156	20.5457	94	120	80	0	normal	No	yes	1
30	female	unmarried	secondary	unemployed	NO	NO	NO	NO	NO	NO	38	158	15.2219	92	120	80	0	underweight	No	No	1
31	female	unmarried	secondary	unemployed	NO	NO	NO	NO	NO	NO	55	154	23.1911	93	110	70	0	normal	No	No	1
25	female	married	nill / traditinal	unemployed	NO	NO	NO	NO	NO	NO	45	153	19.2234	82	120	80	0	normal	No	yes	1
33	male	married	nill / traditinal	private sector	NO	NO	NO	NO	NO	NO	60	176	19.3698	88	130	80	0	normal	No	yes	1
64	female	married	nill / traditinal	unemployed	Yes	Yes	NO	NO	NO	NO	75	159	29.6665	123	120	70	0	overweight	No	yes	0
47	female	married	secondary	unemployed	Yes	NO	NO	NO	NO	NO	55	172	18.5911	120	130	80	0	normal	No	No	0
64	female	married	nill / traditinal	unemployed	NO	NO	NO	NO	NO	NO	65	170	22.4913	101	110	70	0	normal	No	yes	0
40	female	unmarried	secondary	unemployed	NO	Yes	NO	NO	NO	NO	65	164	24.1672	95	120	80	0	normal	No	No	1
38	male	married	nill / traditinal	unemployed	NO	NO	NO	NO	NO	NO	60	186	17.343	84	110	70	0	underweight	No	yes	1
34	female	married	nill / traditinal	unemployed	NO	NO	NO	NO	NO	NO	40	157	16.2278	77	110	70	0	underweight	No	yes	1
40	female	married	nill / traditinal	unemployed	Yes	NO	Yes	NO	NO	NO	81	158	32.4467	110	130	90	1	obese	No	yes	1
23	female	married	university and above	unemployed	NO	NO	NO	NO	NO	NO	50	154	21.0828	87	120	80	0	normal	No	No	1
26	female	unmarried	university and above	unemployed	NO	NO	NO	NO	NO	NO	51	150	22.6667	89	120	80	0	normal	No	No	1
21	female	unmarried	university and above	unemployed	NO	NO	NO	NO	NO	NO	45	161	17.3604	74	110	70	0	underweight	No	No	1
32	female	married	secondary	unemployed	NO	NO	NO	NO	NO	NO	97	173	32.41	109	110	70	1	obese	No	No	1
45	female	married	secondary	unemployed	Yes	NO	NO	NO	NO	NO	98	170	33.91	115	130	80	1	obese	No	No	0
21	female	unmarried	university and above	unemployed	NO	NO	NO	NO	NO	NO	53	169	18.5568	74	110	70	0	normal	No	No	1
31	female	married	university and above	unemployed	NO	NO	NO	NO	NO	NO	104	174	34.3506	123	120	80	1	obese	No	No	1
24	female	married	secondary	unemployed	NO	NO	NO	NO	NO	NO	90	159	35.5999	95	130	90	1	obese	No	No	1
55	female	married	nill / traditinal	unemployed	NO	NO	NO	NO	NO	NO	90	153	38.4468	123	160	100	1	obese	No	yes	0
31	female	married	secondary	unemployed	NO	NO	NO	NO	NO	NO	85	159	33.6221	115	130	80	1	obese	No	No	1
32	male	married	secondary	civil servant	NO	NO	NO	NO	NO	NO	75	175	24.4898	89	120	80	0	normal	No	No	1
65	female	married	nill / traditinal	unemployed	NO	Yes	NO	NO	NO	NO	70	167	25.0995	86	120	80	0	overweight	No	yes	0
30	female	married	secondary	unemployed	NO	NO	NO	NO	NO	NO	59	159	23.3377	92	130	100	0	normal	No	No	1
20	female	unmarried	university and above	unemployed	NO	NO	NO	NO	NO	NO	45	161	17.3604	76	120	80	0	underweight	No	No	1
74	male	married	nill / traditinal	retired	NO	NO	NO	NO	NO	NO	75	176	24.2123	86	100	70	0	normal	No	yes	0
27	female	married	secondary	unemployed	NO	NO	NO	NO	NO	NO	73	160	28.5156	91	120	80	0	overweight	No	No	1
60	female	married	nill / traditinal	unemployed	Yes	Yes	NO	NO	NO	NO	100	159	39.5554	112	150	90	1	obese	No	yes	0
35	female	married	university and above	unemployed	NO	NO	NO	NO	NO	NO	95	170	32.872	99	120	80	1	obese	No	No	1
38	female	unmarried	nill / traditinal	unemployed	NO	NO	NO	NO	NO	NO	75	162	28.578	95	150	90	0	overweight	No	yes	1
27	female	married	nill / traditinal	civil servant	NO	NO	NO	NO	NO	NO	60	147	27.7662	95	130	80	0	overweight	No	yes	1
70	female	married	nill / traditinal	unemployed	Yes	NO	Yes	NO	NO	NO	70	155	29.1363	116	170	80	0	overweight	No	yes	0
75	male	married	nill / traditinal	unemployed	Yes	NO	NO	NO	NO	NO	80	172	27.0416	80	160	100	0	overweight	No	yes	0
60	female	married	nill / traditinal	unemployed	NO	NO	NO	NO	NO	NO	95	143	46.457	95	120	80	1	obese	No	yes	0
37	female	married	secondary	unemployed	NO	NO	NO	NO	NO	NO	85	158	34.049	90	120	80	1	obese	No	No	1
35	female	unmarried	university and above	unemployed	NO	NO	NO	NO	NO	NO	80	148	36.523	85	120	80	1	obese	No	No	1
25	female	unmarried	university and above	unemployed	NO	NO	NO	NO	NO	NO	52	165	19.1001	68	120	80	0	normal	No	No	1
35	female	unmarried	secondary	civil servant	NO	NO	NO	NO	NO	NO	63	154	26.5643	76	120	80	0	overweight	No	No	1
36	female	married	university and above	unemployed	NO	NO	NO	NO	NO	NO	78	150	34.6667	82	120	80	1	obese	No	No	1
48	female	married	secondary	unemployed	NO	NO	NO	NO	NO	NO	64	151	28.0689	69	160	100	0	overweight	No	No	0
43	female	married	secondary	unemployed	NO	NO	NO	NO	NO	NO	64	157	25.9645	94	120	80	0	overweight	No	No	1
45	female	married	secondary	unemployed	Yes	NO	NO	NO	NO	NO	75	155	31.2175	125	140	100	1	obese	No	No	0
75	female	divorced / widow	nill / traditinal	unemployed	Yes	NO	NO	NO	NO	NO	80	174	26.4236	100	120	80	0	overweight	No	yes	0
32	female	married	university and above	unemployed	NO	NO	NO	NO	NO	NO	65	165	23.8751	77	140	90	0	normal	No	No	1
42	male	married	university and above	private sector	NO	NO	NO	NO	NO	NO	70	179	21.847	86	140	90	0	normal	No	No	1
30	female	married	university and above	unemployed	NO	NO	NO	NO	NO	NO	85	160	33.2031	118	120	80	1	obese	No	No	1
38	female	married	nill / traditinal	unemployed	NO	NO	NO	NO	NO	NO	115	188	32.5373	90	130	80	1	obese	No	yes	1
30	female	married	university and above	unemployed	NO	NO	NO	NO	NO	NO	85	160	33.2031	118	120	80	1	obese	No	No	1
30	female	married	secondary	unemployed	NO	NO	NO	NO	NO	NO	70	163	26.3465	100	120	80	0	overweight	No	No	1
90	female	married	nill / traditinal	civil servant	NO	Yes	NO	NO	NO	NO	85	182	25.6612	90	160	80	0	overweight	No	yes	0
45	female	married	nill / traditinal	unemployed	Yes	NO	NO	NO	NO	NO	95	164	35.3212	120	140	100	1	obese	No	yes	0
38	female	married	secondary	unemployed	NO	NO	NO	NO	NO	NO	70	173	23.3887	120	120	80	0	normal	No	No	1
38	female	married	nill / traditinal	unemployed	NO	NO	NO	NO	NO	NO	108	178	34.0866	135	120	80	1	obese	No	yes	1
43	female	married	secondary	unemployed	NO	NO	NO	NO	NO	NO	86	165	31.5886	110	140	80	1	obese	No	No	1
28	female	married	university and above	unemployed	NO	NO	NO	NO	NO	NO	50	171	17.0993	93	120	80	0	underweight	No	No	1
38	female	married	secondary	unemployed	NO	NO	NO	NO	NO	NO	121	182	36.5294	137	130	80	1	obese	No	No	1
40	female	married	nill / traditinal	unemployed	NO	NO	NO	NO	NO	NO	83	176	26.7949	115	120	80	0	overweight	No	yes	1
61	male	married	university and above	retired	NO	NO	NO	NO	NO	NO	52	173	17.3745	88	140	90	0	underweight	No	No	0
20	male	unmarried	university and above	unemployed	NO	NO	NO	NO	NO	NO	64	183	19.1108	79	120	80	0	normal	No	No	1
31	female	divorced / widow	secondary	private sector	NO	NO	NO	NO	NO	NO	86	167	30.8365	116	140	100	1	obese	No	No	1
65	female	married	nill / traditinal	unemployed	NO	NO	Yes	NO	NO	NO	74	164	27.5134	120	180	90	0	overweight	No	yes	0
32	female	married	nill / traditinal	unemployed	NO	NO	NO	NO	NO	NO	95	175	31.0204	115	110	70	1	obese	No	yes	1
60	female	married	nill / traditinal	unemployed	Yes	NO	NO	NO	NO	NO	70	170	24.2215	110	140	90	0	normal	No	yes	0
53	female	married	nill / traditinal	unemployed	NO	NO	NO	NO	NO	NO	50	144	24.1127	70	120	80	0	normal	No	yes	0
55	female	unmarried	secondary	unemployed	Yes	NO	NO	NO	NO	NO	60	156	24.6548	75	140	90	0	normal	No	No	0
45	female	married	university and above	civil servant	NO	NO	NO	NO	NO	NO	80	157	32.4557	82	120	80	1	obese	No	No	0
67	female	married	nill / traditinal	unemployed	Yes	NO	NO	NO	NO	NO	50	146	23.4566	70	180	100	0	normal	No	yes	0
32	female	married	university and above	civil servant	NO	NO	NO	NO	NO	NO	85	148	38.8057	92	140	90	1	obese	No	No	1
43	female	married	secondary	unemployed	Yes	Yes	NO	NO	NO	NO	118	155	49.1155	120	120	80	1	obese	No	No	1
40	female	married	nill / traditinal	unemployed	NO	NO	NO	NO	NO	NO	60	144	28.9352	79	120	90	0	overweight	No	yes	1
65	female	married	nill / traditinal	unemployed	Yes	Yes	NO	NO	NO	NO	55	149	24.7737	70	170	90	0	normal	No	yes	0
70	female	married	nill / traditinal	unemployed	NO	NO	NO	NO	NO	NO	90	140	45.9184	112	160	100	1	obese	No	yes	0
67	female	married	nill / traditinal	unemployed	NO	NO	NO	NO	NO	NO	45	147	20.8247	66	100	70	0	normal	No	yes	0
25	female	married	nill / traditinal	unemployed	NO	Yes	NO	NO	NO	NO	55	137	29.3036	69	100	60	0	overweight	No	yes	1
42	female	married	secondary	unemployed	Yes	NO	NO	NO	NO	NO	100	158	40.0577	112	130	90	1	obese	No	No	1
57	female	married	nill / traditinal	unemployed	NO	NO	NO	NO	NO	NO	74	143	36.1876	86	120	90	1	obese	No	yes	0
40	female	married	nill / traditinal	unemployed	NO	NO	NO	NO	NO	NO	74	136	40.0087	86	140	100	1	obese	No	yes	1
22	female	unmarried	secondary	unemployed	NO	NO	NO	NO	NO	NO	68	167	24.3824	96	120	80	0	normal	No	No	1
45	male	married	secondary	private sector	Yes	NO	NO	NO	NO	NO	70	170	24.2215	90	140	100	0	normal	No	No	0
60	female	married	nill / traditinal	unemployed	Yes	Yes	NO	NO	NO	NO	100	147	46.277	86	140	90	1	obese	No	yes	0
40	female	married	secondary	unemployed	NO	NO	NO	NO	NO	NO	70	154	29.5159	82	120	80	0	overweight	No	No	1
80	female	divorced / widow	nill / traditinal	civil servant	NO	NO	NO	NO	NO	NO	65	154	27.4077	82	160	80	0	overweight	No	yes	0
28	female	married	secondary	unemployed	NO	NO	NO	NO	NO	NO	95	154	40.0573	75	120	80	1	obese	No	No	1
55	female	married	nill / traditinal	unemployed	Yes	NO	NO	NO	NO	NO	110	162	41.9143	69	180	140	1	obese	No	yes	0
20	male	unmarried	secondary	unemployed	NO	Yes	NO	NO	NO	NO	55	156	22.6003	82	120	80	0	normal	No	No	1
80	female	married	nill / traditinal	unemployed	NO	NO	NO	NO	NO	NO	45	140	22.9592	86	160	110	0	normal	No	yes	0
62	male	married	secondary	private sector	NO	Yes	NO	NO	NO	NO	73	171	24.9649	90	120	80	0	normal	No	No	0
43	female	married	secondary	unemployed	NO	NO	NO	NO	NO	NO	67	153	28.6215	96	120	80	0	overweight	No	No	1
70	female	married	nill / traditinal	unemployed	NO	NO	NO	NO	NO	NO	60	152	25.9695	82	100	70	0	overweight	No	yes	0
67	female	married	nill / traditinal	unemployed	NO	Yes	NO	NO	NO	NO	80	156	32.8731	92	120	80	1	obese	No	yes	0
50	female	married	university and above	unemployed	NO	NO	NO	NO	NO	NO	89	163	33.4977	91	100	100	1	obese	No	No	0
47	female	married	secondary	private sector	NO	Yes	NO	NO	NO	NO	80	160	31.25	102	140	90	1	obese	No	No	0
31	female	married	university and above	private sector	NO	NO	NO	NO	NO	NO	64	153	27.3399	96	140	90	0	overweight	No	No	1
65	male	unmarried	nill / traditinal	unemployed	Yes	NO	NO	NO	NO	NO	65	155	27.0552	90	140	100	0	overweight	No	yes	0
58	male	married	nill / traditinal	unemployed	NO	NO	NO	NO	NO	NO	70	162	26.6728	88	120	80	0	overweight	No	yes	0
58	female	married	nill / traditinal	unemployed	Yes	Yes	NO	NO	NO	NO	110	164	40.8983	112	130	90	1	obese	No	yes	0
32	female	married	secondary	private sector	NO	NO	NO	NO	NO	NO	112	190	31.0249	105	100	60	1	obese	No	No	1
52	female	married	secondary	unemployed	Yes	NO	NO	NO	NO	NO	95	154	40.0573	120	130	90	1	obese	No	No	0
21	female	unmarried	nill / traditinal	unemployed	NO	NO	NO	NO	NO	NO	85	151	37.2791	92	120	80	1	obese	No	yes	1
32	female	married	university and above	civil servant	NO	NO	NO	NO	NO	NO	70	156	28.764	86	100	60	0	overweight	No	No	1
68	female	married	nill / traditinal	unemployed	NO	NO	NO	NO	NO	NO	79	163	29.7339	89	140	100	0	overweight	No	yes	0
64	female	married	secondary	unemployed	Yes	NO	NO	NO	NO	NO	73	174	24.1115	112	130	80	0	normal	No	No	0
22	female	divorced / widow	secondary	unemployed	NO	NO	NO	NO	NO	NO	53	173	17.7086	90	110	70	0	underweight	No	No	1
20	female	unmarried	university and above	civil servant	NO	NO	NO	NO	NO	NO	51	173	17.0403	86	120	80	0	underweight	No	No	1
44	female	unmarried	secondary	unemployed	NO	NO	NO	NO	NO	NO	90	178	28.4055	112	160	100	0	overweight	No	No	1
76	female	divorced / widow	nill / traditinal	unemployed	NO	NO	NO	NO	NO	NO	65	160	25.3906	106	160	90	0	overweight	No	yes	0
39	female	married	nill / traditinal	unemployed	NO	NO	NO	NO	NO	NO	90	178	28.4055	108	120	80	0	overweight	No	yes	1
55	female	married	nill / traditinal	private sector	NO	NO	NO	NO	NO	NO	73	170	25.2595	90	130	80	0	overweight	No	yes	0
80	female	married	nill / traditinal	unemployed	NO	NO	NO	NO	NO	NO	95	170	32.872	130	130	80	1	obese	No	yes	0
60	female	married	nill / traditinal	unemployed	NO	NO	NO	NO	NO	NO	96	168	34.0136	115	120	80	1	obese	No	yes	0
30	female	unmarried	university and above	unemployed	NO	NO	NO	NO	NO	NO	86	172	29.0698	98	100	70	0	overweight	No	No	1
48	female	married	nill / traditinal	unemployed	NO	NO	NO	NO	NO	NO	99	174	32.6992	120	120	80	1	obese	No	yes	0
67	female	married	nill / traditinal	unemployed	NO	NO	NO	NO	NO	NO	88	174	29.0659	102	160	90	0	overweight	No	yes	0
23	male	married	secondary	unemployed	NO	NO	NO	NO	NO	NO	65	176	20.984	86	110	80	0	normal	No	No	1
37	female	married	nill / traditinal	unemployed	NO	NO	NO	NO	NO	NO	65	164	24.1672	155	120	80	0	normal	No	yes	1
44	female	married	university and above	civil servant	NO	NO	NO	NO	NO	NO	90	149	40.5387	79	140	100	1	obese	No	No	1
45	female	married	university and above	civil servant	NO	NO	NO	NO	NO	NO	68	161	26.2336	82	130	90	0	overweight	No	No	0
25	female	married	nill / traditinal	unemployed	NO	NO	NO	NO	NO	NO	67	157	27.1816	86	120	80	0	overweight	No	yes	1
76	female	divorced / widow	nill / traditinal	civil servant	Yes	NO	NO	NO	NO	NO	73	140	37.2449	82	140	80	1	obese	No	yes	0
30	female	married	secondary	unemployed	NO	NO	NO	NO	NO	NO	110	156	45.2005	82	160	100	1	obese	No	No	1
60	female	unmarried	nill / traditinal	unemployed	Yes	Yes	NO	NO	NO	NO	68	137	36.23	100	180	100	1	obese	No	yes	0
75	female	married	nill / traditinal	unemployed	NO	NO	NO	NO	NO	NO	82	147	37.9472	90	120	80	1	obese	No	yes	0
43	female	married	nill / traditinal	unemployed	NO	NO	NO	NO	NO	NO	80	153	34.1749	91	110	80	1	obese	No	yes	1
57	female	married	nill / traditinal	unemployed	Yes	NO	NO	NO	NO	NO	92	160	35.9375	123	120	80	1	obese	No	yes	0
56	female	married	nill / traditinal	civil servant	NO	Yes	NO	NO	NO	NO	90	179	28.089	123	160	100	0	overweight	No	yes	0
61	female	married	nill / traditinal	unemployed	NO	NO	NO	NO	NO	NO	61	161	23.533	110	140	90	0	normal	No	yes	0
30	female	married	nill / traditinal	unemployed	NO	NO	NO	NO	NO	NO	87	163	32.7449	118	110	70	1	obese	No	yes	1
82	male	married	secondary	retired	Yes	NO	NO	NO	NO	NO	60	164	22.3082	90	140	80	0	normal	No	No	0
60	female	married	nill / traditinal	unemployed	Yes	NO	NO	NO	NO	NO	81	166	29.3947	120	140	80	0	overweight	No	yes	0
35	female	married	secondary	unemployed	NO	NO	NO	NO	NO	NO	75	165	27.5482	116	120	80	0	overweight	No	No	1
85	female	married	nill / traditinal	unemployed	Yes	NO	NO	NO	NO	NO	50	160	19.5312	85	110	80	0	normal	No	yes	0
78	female	married	nill / traditinal	unemployed	NO	NO	NO	NO	NO	NO	69	145	32.8181	92	150	90	1	obese	No	yes	0
78	female	married	nill / traditinal	unemployed	Yes	Yes	NO	NO	NO	NO	75	150	33.3333	84	160	110	1	obese	No	yes	0
25	male	unmarried	secondary	unemployed	NO	NO	NO	NO	NO	NO	70	176	22.5981	90	120	80	0	normal	No	No	1
42	male	married	secondary	unemployed	NO	NO	NO	NO	NO	NO	64	163	24.0882	82	130	90	0	normal	No	No	1
74	male	unmarried	university and above	civil servant	Yes	NO	NO	NO	NO	NO	94	140	47.9592	88	130	85	1	obese	No	No	0
22	female	married	university and above	unemployed	NO	NO	NO	NO	NO	NO	55	147	25.4524	87	120	80	0	overweight	No	No	1
40	female	married	university and above	civil servant	NO	NO	NO	NO	NO	NO	75	148	34.2403	85	120	80	1	obese	No	No	1
42	female	married	university and above	civil servant	Yes	NO	NO	NO	NO	NO	77	150	34.2222	90	140	100	1	obese	No	No	1
41	female	married	secondary	unemployed	NO	NO	NO	NO	NO	NO	65	153	27.7671	90	120	90	0	overweight	No	No	1
25	female	married	secondary	unemployed	NO	NO	NO	NO	NO	NO	83	149	37.3857	82	130	90	1	obese	No	No	1
33	female	married	nill / traditinal	unemployed	NO	NO	NO	NO	NO	NO	105	156	43.146	83	120	80	1	obese	No	yes	1
30	female	unmarried	secondary	unemployed	NO	NO	NO	NO	NO	NO	70	146	32.8392	86	120	80	1	obese	No	No	1
21	female	divorced / widow	nill / traditinal	unemployed	NO	NO	NO	NO	NO	NO	60	153	25.6312	86	120	80	0	overweight	No	yes	1
49	female	married	nill / traditinal	unemployed	Yes	NO	NO	NO	NO	NO	80	163	30.1103	86	140	100	1	obese	No	yes	0
65	female	married	nill / traditinal	unemployed	Yes	NO	NO	NO	NO	NO	78	149	35.1336	92	140	90	1	obese	No	yes	0
26	female	married	secondary	unemployed	NO	NO	NO	Yes	NO	NO	75	151	32.8933	86	140	90	1	obese	No	No	1
45	female	married	nill / traditinal	unemployed	Yes	Yes	NO	NO	NO	NO	62	156	25.4767	100	120	80	0	overweight	No	yes	0
58	male	married	secondary	unemployed	NO	NO	NO	NO	NO	NO	67	192	18.1749	88	110	80	0	underweight	No	No	0
32	female	unmarried	nill / traditinal	unemployed	NO	NO	NO	NO	NO	NO	60	164	22.3082	76	100	80	0	normal	No	yes	1
47	female	married	secondary	unemployed	Yes	NO	NO	NO	NO	NO	56	157	22.719	81	150	90	0	normal	No	No	0
53	female	divorced / widow	secondary	unemployed	NO	NO	NO	NO	NO	NO	74	163	27.852	96	120	80	0	overweight	No	No	0
29	male	unmarried	nill / traditinal	unemployed	NO	NO	NO	NO	NO	NO	74	180	22.8395	80	160	100	0	normal	No	yes	1
43	male	married	secondary	civil servant	Yes	NO	NO	NO	NO	NO	64	176	20.6612	73	150	100	0	normal	No	No	1
33	female	unmarried	university and above	civil servant	NO	NO	NO	NO	NO	NO	46	163	17.3134	60	120	80	0	underweight	No	No	1
38	female	married	university and above	civil servant	NO	Yes	NO	NO	NO	NO	60	167	21.5139	83	120	90	0	normal	No	No	1
65	female	married	nill / traditinal	unemployed	Yes	Yes	NO	NO	NO	NO	74	160	28.9062	95	160	100	0	overweight	No	yes	0
60	male	unmarried	nill / traditinal	unemployed	NO	NO	NO	NO	NO	NO	64	161	24.6904	90	110	70	0	normal	No	yes	0
32	female	married	nill / traditinal	unemployed	NO	NO	NO	NO	NO	NO	80	165	29.3848	110	120	80	0	overweight	No	yes	1
38	female	married	secondary	unemployed	NO	NO	NO	NO	NO	NO	70	174	23.1206	75	120	80	0	normal	No	No	1
30	male	married	secondary	civil servant	NO	NO	Yes	NO	NO	NO	75	180	23.1481	87	90	60	0	normal	No	No	1
50	female	married	secondary	private sector	NO	Yes	NO	NO	NO	NO	78	172	26.3656	99	120	60	0	overweight	No	No	0
20	female	married	university and above	unemployed	NO	NO	NO	NO	NO	NO	65	172	21.9713	62	120	80	0	normal	No	No	1
32	female	married	university and above	unemployed	NO	NO	NO	NO	NO	NO	76	175	24.8163	84	110	80	0	normal	No	No	1
43	female	married	university and above	retired	NO	NO	NO	NO	NO	NO	68	169	23.8087	97	140	90	0	normal	No	No	1
55	male	married	secondary	retired	NO	NO	NO	NO	NO	NO	110	193	29.531	81	130	80	0	overweight	No	No	0
30	female	married	university and above	private sector	NO	NO	NO	NO	NO	NO	62	167	22.231	77	110	70	0	normal	No	No	1
75	female	divorced / widow	nill / traditinal	civil servant	NO	NO	NO	Yes	NO	NO	46	173	15.3697	66	140	85	0	underweight	No	yes	0
48	female	married	secondary	unemployed	NO	NO	NO	NO	NO	NO	65	166	23.5883	95	130	90	0	normal	No	No	0
46	female	unmarried	nill / traditinal	unemployed	NO	NO	NO	NO	NO	NO	50	167	17.9282	67	110	60	0	underweight	No	yes	0
37	female	married	secondary	unemployed	NO	Yes	NO	NO	NO	NO	85	173	28.4005	92	120	80	0	overweight	No	No	1
52	male	married	university and above	civil servant	NO	NO	NO	NO	NO	NO	50	175	16.3265	67	150	90	0	underweight	No	No	0
24	male	unmarried	university and above	unemployed	NO	NO	NO	NO	NO	NO	52	180	16.0494	56	140	90	0	underweight	No	No	1
27	female	married	university and above	unemployed	NO	NO	NO	NO	NO	NO	75	177	23.9395	102	120	80	0	normal	No	No	1
27	female	married	university and above	civil servant	NO	NO	NO	NO	NO	NO	50	166	18.1449	56	110	70	0	underweight	No	No	1
33	female	married	secondary	unemployed	NO	NO	NO	NO	NO	NO	49	163	18.4425	54	140	85	0	underweight	No	No	1
42	female	married	nill / traditinal	unemployed	NO	NO	NO	NO	NO	NO	70	164	26.0262	68	160	90	0	overweight	No	yes	1
48	male	unmarried	nill / traditinal	unemployed	NO	NO	NO	NO	NO	NO	75	170	25.9516	64	140	80	0	overweight	No	yes	0
65	female	divorced / widow	nill / traditinal	unemployed	NO	NO	NO	NO	NO	NO	72	166	26.1286	81	160	80	0	overweight	No	yes	0
32	female	unmarried	university and above	unemployed	NO	NO	NO	NO	NO	NO	75	185	21.9138	88	120	80	0	normal	No	No	1
47	female	married	university and above	civil servant	NO	NO	NO	NO	NO	NO	110	70	38.06	116	160	90	1	obese	No	No	0
44	male	unmarried	secondary	civil servant	Yes	NO	NO	NO	NO	NO	100	213	22.0415	82	130	80	0	normal	No	No	1
52	male	married	secondary	retired	NO	NO	NO	NO	NO	NO	54	175	17.6327	69	120	80	0	underweight	No	No	0
43	male	married	university and above	private sector	NO	NO	NO	NO	NO	NO	81	175	26.449	68	110	75	0	overweight	No	No	1
28	female	married	university and above	private sector	NO	NO	NO	NO	NO	NO	80	191	21.9292	88	120	90	0	normal	No	No	1
52	female	divorced / widow	secondary	civil servant	Yes	NO	NO	NO	NO	NO	69	197	17.7794	77	140	80	0	underweight	No	No	0
40	female	unmarried	secondary	private sector	NO	NO	NO	NO	NO	NO	102	170	35.2941	112	140	95	1	obese	No	No	1
31	female	married	university and above	civil servant	NO	NO	NO	NO	NO	NO	86	186	24.8584	84	120	85	0	normal	No	No	1
38	female	married	secondary	private sector	NO	NO	NO	NO	NO	NO	74	173	24.7252	96	110	80	0	normal	No	No	1
25	female	married	secondary	private sector	NO	NO	NO	NO	NO	NO	100	173	33.4124	97	130	90	1	obese	No	No	1
75	female	divorced / widow	nill / traditinal	private sector	Yes	Yes	NO	NO	NO	NO	60	158	24.0346	62	180	90	0	normal	No	yes	0
53	female	divorced / widow	university and above	unemployed	NO	NO	NO	NO	NO	NO	63	173	21.0498	64	160	90	0	normal	No	No	0
40	female	divorced / widow	nill / traditinal	unemployed	NO	NO	NO	NO	NO	NO	74	182	22.3403	95	130	70	0	normal	No	yes	1
49	female	married	nill / traditinal	unemployed	NO	NO	NO	NO	NO	NO	79	167	28.3266	99	160	100	0	overweight	No	yes	0
26	female	unmarried	nill / traditinal	unemployed	NO	NO	NO	NO	NO	NO	93	169	32.5619	98	110	80	1	obese	No	yes	1
25	female	married	secondary	unemployed	NO	NO	NO	NO	NO	NO	48	171	16.4153	57	100	60	0	underweight	No	No	1
37	female	married	university and above	private sector	NO	NO	NO	NO	NO	NO	50	177	15.9597	61	140	90	0	underweight	No	No	1
25	female	married	secondary	unemployed	NO	NO	NO	NO	NO	NO	74	162	28.1969	99	120	80	0	overweight	No	No	1
60	female	married	nill / traditinal	unemployed	NO	NO	NO	NO	NO	NO	44	161	16.9747	28	125	70	0	underweight	No	yes	0
32	male	married	4	unemployed	NO	NO	NO	NO	NO	NO	70	165	25.7117	87	110	70	0	overweight	No	No	1
60	female	divorced / widow	university and above	private sector	NO	NO	NO	NO	NO	NO	84	134	46.781	96	130	80	1	obese	No	No	0
55	female	married	secondary	unemployed	NO	NO	NO	NO	NO	NO	90	170	31.1419	92	150	90	1	obese	No	No	0
55	female	married	secondary	unemployed	NO	Yes	NO	NO	NO	NO	70	175	22.8571	90	100	90	0	normal	No	No	0
40	female	divorced / widow	nill / traditinal	unemployed	NO	NO	NO	NO	NO	NO	60	160	23.4375	82	120	75	0	normal	No	yes	1
70	male	divorced / widow	nill / traditinal	unemployed	NO	NO	NO	NO	NO	NO	70	170	24.2215	80	120	70	0	normal	No	yes	0
30	male	unmarried	university and above	civil servant	NO	NO	NO	NO	NO	NO	75	165	27.5482	86	110	70	0	overweight	No	No	1
50	female	married	secondary	unemployed	NO	NO	NO	NO	NO	NO	90	160	35.1562	99	130	82	1	obese	No	No	0
60	female	divorced / widow	nill / traditinal	unemployed	NO	NO	NO	NO	NO	NO	70	162	26.6728	90	120	100	0	overweight	No	yes	0
70	female	married	nill / traditinal	unemployed	Yes	NO	NO	NO	NO	NO	96	167	34.4222	130	120	80	1	obese	No	yes	0
32	female	married	university and above	unemployed	NO	NO	NO	NO	NO	NO	76	171	25.9909	105	120	80	0	overweight	No	No	1
60	female	married	nill / traditinal	unemployed	NO	NO	NO	NO	NO	NO	110	170	38.0623	122	140	80	1	obese	No	yes	0
21	female	unmarried	university and above	unemployed	NO	NO	NO	NO	NO	NO	77	180	23.7654	104	120	80	0	normal	No	No	1
26	female	married	secondary	unemployed	NO	NO	NO	NO	NO	NO	101	176	32.6059	126	120	80	1	obese	No	No	1
60	female	divorced / widow	nill / traditinal	private sector	NO	NO	NO	NO	NO	NO	62	158	24.8358	100	130	80	0	normal	No	yes	0
21	male	unmarried	nill / traditinal	unemployed	NO	NO	NO	NO	NO	NO	80	190	22.1607	90	120	80	0	normal	No	yes	1
30	female	married	nill / traditinal	unemployed	NO	NO	NO	NO	NO	NO	60	162	22.8624	93	90	60	0	normal	No	yes	1
26	female	married	nill / traditinal	unemployed	NO	NO	NO	NO	NO	NO	90	172	30.4218	133	130	90	1	obese	No	yes	1
70	male	divorced / widow	secondary	unemployed	NO	NO	NO	NO	NO	NO	53	161	20.4467	93	120	80	0	normal	No	No	0
31	female	married	nill / traditinal	unemployed	NO	NO	NO	NO	NO	NO	107	167	38.3664	126	120	90	1	obese	No	yes	1
28	female	married	secondary	unemployed	NO	NO	NO	NO	NO	NO	80	181	24.4193	100	120	80	0	normal	No	No	1
40	female	married	nill / traditinal	unemployed	NO	NO	NO	NO	NO	NO	60	167	21.5139	91	120	80	0	normal	No	yes	1
35	female	married	secondary	unemployed	NO	NO	NO	NO	NO	NO	85	160	33.2031	121	110	70	1	obese	No	No	1
26	female	married	nill / traditinal	unemployed	NO	NO	NO	NO	NO	NO	95	170	32.872	115	110	70	1	obese	No	yes	1
32	female	married	nill / traditinal	unemployed	NO	NO	NO	NO	NO	NO	55	164	20.4491	100	140	80	0	normal	No	yes	1
20	female	married	university and above	unemployed	NO	NO	NO	NO	NO	NO	85	157	34.4842	98	130	80	1	obese	No	No	1
45	female	married	secondary	private sector	NO	NO	NO	NO	NO	NO	85	165	31.2213	98	110	80	1	obese	No	No	0
48	female	unmarried	secondary	unemployed	NO	NO	NO	NO	NO	NO	87	156	35.7495	85	130	90	1	obese	No	No	0
49	female	married	nill / traditinal	unemployed	NO	NO	NO	NO	NO	NO	60	170	20.7612	85	150	80	0	normal	No	yes	0
65	female	divorced / widow	nill / traditinal	unemployed	NO	NO	NO	NO	NO	NO	76	155	31.6337	81	150	90	1	obese	No	yes	0
50	female	divorced / widow	nill / traditinal	unemployed	NO	NO	NO	NO	NO	NO	60	153	25.6312	84	110	70	0	overweight	No	yes	0
67	female	married	nill / traditinal	unemployed	NO	NO	Yes	NO	NO	NO	60	181	18.3145	82	170	90	0	underweight	No	yes	0
75	male	married	nill / traditinal	retired	NO	NO	NO	NO	NO	NO	65	179	20.2865	84	130	80	0	normal	No	yes	0
35	female	married	secondary	unemployed	NO	NO	NO	NO	NO	NO	70	184	20.6758	86	150	90	0	normal	No	No	1
24	female	unmarried	university and above	civil servant	NO	NO	NO	NO	NO	NO	73	178	23.04	89	110	80	0	normal	No	No	1
65	female	married	nill / traditinal	unemployed	NO	NO	NO	NO	NO	NO	70	171	23.939	84	150	90	0	normal	No	yes	0
26	female	unmarried	university and above	civil servant	NO	NO	NO	NO	NO	NO	46	178	14.5184	63	120	70	0	underweight	No	No	1
50	female	unmarried	university and above	civil servant	NO	NO	NO	NO	NO	NO	63	157	25.5588	85	130	80	0	overweight	No	No	0
58	female	divorced / widow	university and above	civil servant	NO	NO	NO	NO	NO	NO	85	160	33.2031	99	140	90	1	obese	No	No	0
54	female	married	university and above	civil servant	NO	NO	NO	NO	NO	NO	95	172	32.112	99	130	90	1	obese	No	No	0
57	female	married	university and above	civil servant	NO	NO	NO	NO	NO	NO	76	168	26.9274	87	110	70	0	overweight	No	No	0
45	female	married	university and above	civil servant	NO	NO	NO	NO	NO	NO	83	180	25.6173	93	130	90	0	overweight	No	No	0
57	female	married	university and above	civil servant	NO	NO	NO	NO	NO	NO	78	171	26.6749	96	140	80	0	overweight	No	No	0
54	female	married	university and above	civil servant	NO	NO	NO	NO	NO	NO	82	162	31.2452	38	120	80	1	obese	No	No	0
22	female	unmarried	university and above	civil servant	NO	NO	NO	NO	NO	NO	40	166	14.5159	75	110	70	0	underweight	No	No	1
32	female	married	nill / traditinal	unemployed	NO	NO	NO	NO	NO	NO	92	176	29.7004	94	125	85	0	overweight	No	yes	1
75	female	divorced / widow	nill / traditinal	unemployed	NO	NO	NO	NO	NO	NO	48	156	19.7239	66	140	90	0	normal	No	yes	0
60	female	married	nill / traditinal	unemployed	NO	NO	NO	NO	NO	NO	100	182	30.1896	120	150	80	1	obese	No	yes	0
35	female	married	nill / traditinal	unemployed	NO	NO	NO	NO	NO	NO	80	172	27.0416	35	100	70	0	overweight	No	yes	1
68	male	married	nill / traditinal	private sector	NO	NO	NO	NO	NO	NO	60	171	20.5191	63	100	60	0	normal	No	yes	0
65	male	unmarried	nill / traditinal	unemployed	NO	NO	NO	NO	NO	NO	77	177	24.5779	88	140	70	0	normal	No	yes	0
34	female	unmarried	university and above	unemployed	NO	NO	NO	NO	NO	NO	75	165	27.5482	87	110	70	0	overweight	No	No	1
42	female	married	secondary	unemployed	NO	NO	NO	NO	Yes	NO	59	156	24.2439	83	60	50	0	normal	No	No	1
52	female	married	secondary	unemployed	NO	Yes	NO	NO	NO	NO	68	162	25.9107	86	70	50	0	overweight	No	No	0
60	female	married	nill / traditinal	unemployed	NO	NO	NO	NO	NO	NO	82	153	35.0293	96	100	70	1	obese	No	yes	0
38	female	married	nill / traditinal	unemployed	NO	NO	NO	Yes	NO	NO	55	160	21.4844	83	80	60	0	normal	No	yes	1
50	male	divorced / widow	nill / traditinal	unemployed	NO	Yes	NO	NO	NO	NO	75	168	26.5731	92	120	80	0	overweight	No	yes	0
32	female	unmarried	university and above	private sector	NO	NO	NO	NO	NO	NO	60	167	21.5139	64	110	70	0	normal	No	No	1
54	female	unmarried	secondary	unemployed	Yes	NO	NO	NO	NO	NO	39	145	18.5493	68	140	80	0	normal	No	No	0
60	female	unmarried	nill / traditinal	unemployed	Yes	NO	NO	NO	NO	NO	51	158	20.4294	75	130	70	0	normal	No	yes	0
50	female	married	nill / traditinal	unemployed	NO	NO	NO	NO	NO	NO	41	163	15.4315	30	80	60	0	underweight	No	yes	0
49	female	married	nill / traditinal	unemployed	NO	NO	NO	NO	NO	NO	85	163	31.9922	99	100	60	1	obese	No	yes	0
53	female	married	secondary	civil servant	NO	NO	NO	NO	NO	NO	85	165	31.2213	91	90	60	1	obese	No	No	0
50	female	married	nill / traditinal	unemployed	Yes	NO	NO	NO	NO	NO	100	170	34.6021	112	150	110	1	obese	No	yes	0
30	female	married	university and above	civil servant	NO	NO	NO	NO	NO	NO	60	170	20.7612	82	100	65	0	normal	No	No	1
60	female	married	nill / traditinal	unemployed	NO	NO	NO	NO	NO	NO	87	150	38.6667	43	150	90	1	obese	No	yes	0
33	female	married	secondary	unemployed	NO	NO	NO	NO	NO	NO	79	160	30.8594	36	120	80	1	obese	No	No	1
53	female	divorced / widow	nill / traditinal	unemployed	NO	NO	NO	NO	NO	NO	65	157	26.3702	87	100	70	0	overweight	No	yes	0
54	female	married	nill / traditinal	unemployed	NO	NO	NO	NO	NO	NO	57	160	22.2656	67	140	90	0	normal	No	yes	0
33	female	married	university and above	unemployed	NO	NO	NO	NO	NO	NO	85	164	31.6032	97	130	90	1	obese	No	No	1
39	female	married	university and above	civil servant	Yes	NO	NO	NO	NO	NO	82	162	31.2452	41	150	90	1	obese	No	No	1
56	female	married	nill / traditinal	unemployed	NO	NO	NO	Yes	NO	NO	60	152	25.9695	76	130	80	0	overweight	No	yes	0
65	female	married	nill / traditinal	unemployed	Yes	NO	NO	NO	NO	NO	85	165	31.2213	98	130	90	1	obese	No	yes	0
33	female	married	university and above	civil servant	NO	NO	NO	NO	NO	NO	81	162	30.8642	90.5	110	70	1	obese	No	No	1
65	female	married	nill / traditinal	unemployed	NO	NO	NO	NO	NO	NO	79	160	30.8594	92	110	70	1	obese	No	yes	0
35	female	married	secondary	unemployed	NO	NO	NO	NO	NO	NO	71	165	26.079	26	120	80	0	overweight	No	No	1
31	male	unmarried	secondary	self	NO	NO	NO	NO	NO	NO	90	181	27.4717	23	120	80	0	overweight	No	No	1
65	female	married	nill / traditinal	unemployed	Yes	Yes	NO	NO	NO	NO	81	170	28.0277	59	132	80	0	overweight	No	yes	0
29	female	married	nill / traditinal	unemployed	Yes	NO	NO	NO	NO	NO	80	171	27.3588	23	120	80	0	overweight	No	yes	1
80	male	married	nill / traditinal	unemployed	NO	Yes	NO	NO	NO	NO	80	170	27.6817	28	120	80	0	overweight	No	yes	0
25	male	married	nill / traditinal	private sector	NO	NO	NO	NO	Yes	NO	70	179	21.847	82	120	80	0	normal	No	yes	1
20	female	unmarried	university and above	unemployed	NO	NO	NO	NO	NO	NO	62	152	26.8352	79	120	80	0	overweight	No	No	1
37	male	married	nill / traditinal	unemployed	Yes	NO	NO	NO	NO	NO	83	151	36.4019	80	140	90	1	obese	No	yes	1
39	male	married	university and above	civil servant	NO	NO	NO	NO	NO	NO	72	184	21.2665	80	120	80	0	normal	No	No	1
22	male	unmarried	secondary	unemployed	NO	NO	NO	NO	NO	NO	65	154	27.4077	82	120	80	0	overweight	No	No	1
35	male	married	secondary	civil servant	NO	NO	NO	NO	NO	NO	85	174	28.075	90	130	90	0	overweight	No	No	1
38	male	married	university and above	civil servant	NO	NO	NO	NO	NO	NO	72	161	27.7767	82	120	70	0	overweight	No	No	1
25	male	married	secondary	unemployed	NO	NO	NO	NO	Yes	NO	62	174	20.4783	77	120	70	0	normal	No	No	1
23	male	unmarried	secondary	unemployed	NO	NO	NO	NO	NO	NO	62	164	23.0518	77	120	80	0	normal	No	No	1
21	male	unmarried	university and above	unemployed	NO	NO	NO	NO	NO	NO	65	175	21.2245	77	120	80	0	normal	No	No	1
32	female	married	secondary	unemployed	NO	NO	NO	NO	NO	NO	60	157	24.3418	82	90	70	0	normal	No	No	1
75	female	divorced / widow	nill / traditinal	unemployed	NO	NO	NO	NO	NO	NO	40	147	18.5108	89	110	70	0	normal	No	yes	0
46	female	unmarried	nill / traditinal	unemployed	NO	NO	NO	NO	NO	NO	54	165	19.8347	76	140	100	0	normal	No	yes	0
50	female	unmarried	nill / traditinal	self	NO	NO	NO	NO	NO	NO	64	160	25	76	130	80	0	obese	No	yes	0
45	female	unmarried	nill / traditinal	unemployed	NO	NO	NO	NO	NO	NO	50	152	21.6413	72	130	80	0	normal	No	yes	0
65	female	divorced / widow	nill / traditinal	unemployed	Yes	Yes	Yes	NO	NO	NO	85	163	31.9922	96	150	90	1	obese	No	yes	0
27	female	married	secondary	unemployed	NO	NO	NO	NO	NO	NO	65	170	22.4913	66	100	70	0	normal	No	No	1
65	female	married	nill / traditinal	unemployed	NO	NO	NO	NO	NO	NO	79	168	27.9904	99	150	90	0	overweight	No	yes	0
35	female	married	university and above	unemployed	NO	NO	NO	NO	NO	NO	60	157	24.3418	75	120	80	0	normal	No	No	1
29	female	unmarried	university and above	civil servant	NO	NO	NO	NO	NO	NO	38	156	15.6147	73	90	60	0	underweight	No	No	1
33	female	unmarried	university and above	unemployed	NO	NO	NO	NO	NO	NO	63	177	20.1092	82	120	85	0	normal	No	No	1
30	female	unmarried	nill / traditinal	unemployed	NO	NO	NO	NO	NO	NO	70	183	20.9024	83	110	80	0	normal	No	yes	1
28	female	unmarried	nill / traditinal	unemployed	NO	NO	NO	NO	NO	NO	83	179	25.9043	86	130	90	0	overweight	No	yes	1
29	female	unmarried	university and above	unemployed	NO	NO	NO	NO	NO	NO	50	178	15.7808	29	110	70	0	underweight	No	No	1
30	female	married	secondary	unemployed	NO	NO	NO	NO	NO	NO	45	166	16.3304	66	110	80	0	underweight	No	No	1
52	female	married	nill / traditinal	unemployed	Yes	NO	NO	NO	NO	NO	62	169	21.7079	77	150	110	0	normal	No	yes	0
85	female	married	nill / traditinal	unemployed	Yes	NO	NO	NO	NO	NO	60	155	24.974	78	130	80	0	normal	No	yes	0
70	female	married	nill / traditinal	unemployed	NO	NO	NO	NO	NO	NO	65	168	23.03	73	120	80	0	normal	No	yes	0
53	female	married	nill / traditinal	unemployed	NO	NO	NO	NO	NO	NO	75	172	25.3515	92	120	80	0	overweight	No	yes	0
55	female	divorced / widow	nill / traditinal	unemployed	NO	Yes	NO	NO	NO	NO	76	167	27.2509	87	100	70	0	overweight	No	yes	0
40	female	married	nill / traditinal	unemployed	NO	Yes	NO	NO	NO	NO	65	170	22.4913	75	110	80	0	normal	No	yes	1
70	female	unmarried	nill / traditinal	unemployed	NO	NO	NO	NO	NO	NO	65	155	27.0552	79	150	100	0	overweight	No	yes	0
75	female	married	nill / traditinal	unemployed	NO	NO	NO	NO	NO	NO	63	165	23.1405	83	130	80	0	normal	No	yes	0
41	female	married	secondary	unemployed	Yes	NO	NO	NO	NO	NO	110	178	34.7178	109	120	80	1	obese	No	No	1
45	female	married	nill / traditinal	unemployed	Yes	Yes	NO	NO	NO	NO	62	165	22.7732	87	160	100	0	normal	No	yes	0
35	female	married	nill / traditinal	unemployed	NO	NO	NO	NO	NO	NO	80	170	27.6817	99	140	90	0	overweight	No	yes	1
65	female	married	nill / traditinal	unemployed	NO	NO	NO	NO	NO	NO	120	175	39.1837	110	160	100	1	obese	No	yes	0
70	female	married	nill / traditinal	unemployed	Yes	Yes	NO	NO	NO	NO	85	168	30.1162	99	180	120	1	obese	No	yes	0
51	female	divorced / widow	nill / traditinal	unemployed	NO	Yes	NO	NO	NO	NO	84	171	28.7268	49	180	110	0	overweight	No	yes	0
70	male	married	nill / traditinal	private sector	NO	NO	NO	NO	NO	NO	70	187	20.0177	89	110	80	0	normal	No	yes	0
50	female	married	nill / traditinal	unemployed	Yes	NO	NO	NO	NO	NO	75	168	26.5731	91	130	80	0	overweight	No	yes	0
32	female	married	secondary	unemployed	NO	NO	NO	NO	NO	NO	110	176	35.5114	110	130	80	1	obese	No	No	1
37	female	unmarried	secondary	civil servant	NO	NO	NO	NO	NO	NO	80	170	27.6817	42	110	70	0	overweight	No	No	1
60	female	unmarried	nill / traditinal	unemployed	NO	NO	NO	NO	NO	NO	35	138	18.3785	67	110	70	0	underweight	No	yes	0
69	female	unmarried	university and above	unemployed	NO	NO	NO	NO	NO	NO	53	158	21.2306	79	120	80	0	normal	No	No	0
30	female	married	secondary	unemployed	NO	NO	NO	NO	NO	NO	72	179	22.4712	87	90	60	0	normal	No	No	1
31	female	married	secondary	unemployed	NO	NO	NO	NO	NO	NO	65	167	23.3067	72	120	80	0	normal	No	No	1
38	female	married	university and above	private sector	NO	NO	NO	NO	NO	NO	80	174	26.4236	92	110	70	0	overweight	No	No	1
35	female	unmarried	university and above	unemployed	NO	NO	NO	NO	NO	NO	43	171	14.7054	64	110	80	0	underweight	No	No	1
56	male	married	nill / traditinal	private sector	NO	NO	NO	NO	NO	NO	70	170	24.2215	88	120	82	0	normal	No	yes	0
36	male	unmarried	university and above	self	NO	NO	NO	NO	NO	NO	70	160	27.3438	79	120	70	0	overweight	No	No	1
50	male	married	secondary	civil servant	NO	NO	NO	NO	NO	NO	70	160	27.3438	82	140	92	0	overweight	No	No	0
45	male	unmarried	secondary	unemployed	NO	NO	NO	NO	Yes	NO	72	170	24.9135	89	140	92	0	normal	No	No	0
60	male	married	nill / traditinal	private sector	NO	NO	NO	NO	Yes	NO	61	172	20.6193	80	130	80	0	normal	No	yes	0
50	male	divorced / widow	secondary	civil servant	NO	Yes	NO	NO	NO	NO	70	172	23.6614	82	130	80	0	normal	No	No	0
60	male	married	nill / traditinal	retired	NO	NO	NO	NO	NO	NO	66	120	45.8333	82	142	105	1	obese	No	yes	0
50	male	married	secondary	retired	NO	NO	NO	NO	NO	NO	70	162	26.6728	82	150	100	0	overweight	No	No	0
60	male	married	nill / traditinal	unemployed	NO	NO	NO	NO	NO	NO	66	166	23.9512	90	160	92	0	normal	No	yes	0
62	male	divorced / widow	secondary	retired	NO	NO	NO	NO	NO	NO	72	120	50	80	140	92	1	obese	No	No	0
50	male	married	secondary	civil servant	NO	NO	NO	NO	NO	NO	60	170	20.7612	79	120	100	0	normal	No	No	0
82	female	divorced / widow	nill / traditinal	unemployed	Yes	NO	NO	NO	NO	NO	50	167	17.9282	85	150	90	0	underweight	No	yes	0
55	female	married	university and above	private sector	NO	NO	NO	NO	NO	NO	66	170	22.8374	82	150	100	0	normal	No	No	0
40	female	married	nill / traditinal	unemployed	NO	NO	NO	NO	NO	NO	80	162	30.4832	82	120	82	1	obese	No	yes	1
39	male	unmarried	secondary	self	NO	NO	NO	NO	NO	NO	60	162	22.8624	82	120	82	0	normal	No	No	1
42	male	married	secondary	civil servant	NO	NO	NO	NO	NO	NO	72	170	24.9135	86	131	82	0	normal	No	No	1
52	male	unmarried	secondary	civil servant	NO	NO	NO	NO	NO	NO	82	172	27.7177	90	130	82	0	overweight	No	No	0
60	male	married	secondary	civil servant	Yes	NO	NO	NO	NO	NO	66	170	22.8374	76	160	100	0	normal	No	No	0
53	male	married	secondary	civil servant	NO	NO	NO	NO	NO	NO	72	177	22.9819	90	120	80	0	normal	No	No	0
42	male	married	secondary	civil servant	NO	NO	NO	NO	NO	NO	70	160	27.3438	81	120	80	0	overweight	No	No	1
35	male	unmarried	secondary	unemployed	NO	NO	NO	NO	NO	NO	70	170	24.2215	88	120	82	0	normal	No	No	1
50	male	married	3	unemployed	NO	NO	NO	NO	NO	NO	66	172	22.3094	79	140	90	0	normal	No	No	0
56	male	married	secondary	private sector	NO	NO	NO	NO	NO	NO	70	170	24.2215	90	125	82	0	normal	No	No	0
33	female	unmarried	secondary	unemployed	NO	NO	NO	NO	NO	NO	80	170	27.6817	99	130	80	0	overweight	No	No	1
42	male	married	nill / traditinal	civil servant	NO	NO	NO	NO	NO	NO	72	170	24.9135	86	120	72	0	normal	No	yes	1
50	male	unmarried	secondary	unemployed	NO	NO	NO	NO	NO	NO	73	177	23.3011	103	110	60	0	normal	Yes	No	0
31	male	married	university and above	unemployed	NO	NO	NO	NO	NO	NO	84	167	30.1194	105	130	90	1	obese	Yes	No	1
78	male	married	secondary	retired	NO	Yes	NO	Yes	Yes	NO	89	170	30.7958	112	150	90	1	obese	Yes	No	0
35	male	married	university and above	private sector	NO	NO	NO	NO	NO	NO	145	175	47.3469	140	110	80	1	obese	Yes	No	1
76	male	married	nill / traditinal	private sector	Yes	Yes	NO	NO	NO	NO	95	169	33.2621	132	140	90	1	obese	Yes	yes	0
50	male	married	secondary	civil servant	NO	NO	NO	NO	NO	NO	90	162	34.2936	99	150	90	1	obese	Yes	No	0
33	female	married	nill / traditinal	unemployed	NO	NO	NO	NO	NO	NO	55	151	24.1217	80	90	60	0	normal	Yes	yes	1
61	male	married	secondary	civil servant	NO	Yes	NO	NO	NO	NO	96	178	30.2992	112	120	60	1	obese	Yes	No	0
66	female	unmarried	secondary	civil servant	NO	NO	NO	NO	NO	NO	80	173	26.7299	80	100	70	0	overweight	Yes	No	0
64	male	married	secondary	retired	NO	NO	NO	NO	NO	NO	95	190	26.3158	107	140	80	0	overweight	Yes	No	0
46	female	married	nill / traditinal	unemployed	NO	NO	NO	NO	NO	NO	70	189	19.5963	80	140	90	0	normal	Yes	yes	0
24	female	unmarried	university and above	unemployed	Yes	Yes	NO	NO	NO	NO	57	164	21.1927	80	110	70	0	normal	Yes	No	1
80	male	married	nill / traditinal	unemployed	NO	NO	NO	NO	NO	NO	65	156	26.7094	95	110	70	0	overweight	Yes	yes	0
85	male	married	nill / traditinal	unemployed	NO	NO	Yes	NO	NO	NO	75	160	29.2969	96	120	80	0	overweight	Yes	yes	0
25	female	unmarried	secondary	unemployed	NO	NO	NO	NO	NO	NO	60	178	18.937	80	100	70	0	normal	Yes	No	1
25	male	married	nill / traditinal	civil servant	NO	NO	NO	NO	NO	NO	85	177	27.1314	113	120	80	0	overweight	Yes	yes	1
21	male	married	secondary	civil servant	NO	NO	NO	NO	NO	NO	75	196	19.5231	98	140	80	0	normal	Yes	No	1
23	male	married	nill / traditinal	civil servant	NO	NO	NO	NO	NO	NO	71	190	19.6676	98	120	80	0	normal	Yes	yes	1
30	male	married	nill / traditinal	unemployed	NO	NO	NO	NO	NO	NO	91	167	32.6294	126	100	70	1	obese	Yes	yes	1
36	male	married	secondary	civil servant	NO	NO	NO	NO	NO	NO	124	156	50.9533	126	120	80	1	obese	Yes	No	1
90	male	married	nill / traditinal	unemployed	NO	NO	NO	NO	NO	NO	59	163	22.2063	95	130	80	0	normal	Yes	yes	0
38	male	unmarried	nill / traditinal	unemployed	NO	NO	NO	NO	NO	NO	65	179	20.2865	105	120	80	0	normal	Yes	yes	1
29	male	unmarried	nill / traditinal	unemployed	NO	NO	NO	NO	NO	NO	90	178	28.4055	112	120	80	0	overweight	Yes	yes	1
67	male	married	secondary	private sector	Yes	NO	NO	NO	NO	NO	78	181	23.8088	107	140	90	0	normal	Yes	No	0
50	male	married	nill / traditinal	private sector	NO	NO	NO	NO	NO	NO	91	177	29.0466	113	120	80	0	overweight	Yes	yes	0
60	male	married	secondary	unemployed	NO	NO	NO	NO	NO	NO	80	175	26.1224	104	140	90	0	overweight	Yes	No	0
80	male	married	nill / traditinal	unemployed	Yes	NO	NO	NO	NO	NO	79	174	26.0933	96	120	80	0	overweight	Yes	yes	0
45	male	married	university and above	private sector	NO	Yes	NO	NO	NO	NO	105	197	27.0556	100	110	80	0	overweight	Yes	No	0
83	male	married	nill / traditinal	unemployed	NO	NO	NO	NO	NO	NO	80	170	27.6817	97	120	80	0	overweight	Yes	yes	0
40	male	married	secondary	civil servant	Yes	NO	NO	NO	NO	NO	81	171	27.7008	120	120	80	0	overweight	Yes	No	1
63	male	married	university and above	retired	NO	NO	NO	NO	NO	NO	84	185	24.5435	135	130	80	0	normal	Yes	No	0
38	female	unmarried	secondary	unemployed	NO	NO	NO	NO	NO	NO	73	177	23.3011	80	130	90	0	normal	Yes	No	1
36	male	unmarried	nill / traditinal	unemployed	NO	NO	NO	NO	NO	NO	90	182	27.1706	117	130	90	0	overweight	Yes	yes	1
40	male	married	university and above	private sector	NO	NO	NO	NO	NO	NO	94	180	29.0123	115	140	80	0	overweight	Yes	No	1
80	male	married	secondary	unemployed	NO	Yes	NO	NO	NO	NO	68	170	23.5294	110	100	60	0	normal	Yes	No	0
35	male	married	secondary	private sector	NO	NO	NO	NO	NO	NO	74	175	24.1633	97	140	90	0	normal	Yes	No	1
38	male	unmarried	university and above	unemployed	NO	NO	NO	NO	NO	NO	85	171	29.0688	99	120	80	0	overweight	Yes	No	1
35	male	unmarried	secondary	unemployed	NO	NO	NO	NO	NO	NO	90	160	35.1562	112	170	80	1	obese	Yes	No	1
52	male	married	university and above	civil servant	NO	NO	NO	NO	NO	NO	88	157	35.7012	109	110	70	1	obese	Yes	No	0
31	male	unmarried	secondary	unemployed	NO	NO	NO	NO	NO	NO	90	166	32.6608	112	130	90	1	obese	Yes	No	1
32	female	married	secondary	unemployed	NO	NO	NO	NO	NO	NO	67	147	31.0056	80	120	80	1	obese	Yes	No	1
24	male	unmarried	university and above	unemployed	NO	NO	NO	NO	NO	NO	58	170	20.0692	99	120	80	0	normal	Yes	No	1
55	female	unmarried	nill / traditinal	unemployed	NO	NO	NO	NO	NO	NO	45	156	18.4911	80	120	80	0	obese	Yes	yes	0
72	female	married	nill / traditinal	unemployed	Yes	Yes	NO	NO	NO	NO	90	146	42.2218	80	120	80	1	obese	Yes	yes	0
60	female	unmarried	nill / traditinal	unemployed	NO	NO	NO	NO	NO	NO	60	153	25.6312	80	110	80	0	overweight	Yes	yes	0
28	female	unmarried	university and above	private sector	NO	NO	NO	NO	NO	NO	55	160	21.4844	80	120	80	0	normal	Yes	No	1
42	female	married	university and above	private sector	Yes	NO	NO	NO	NO	NO	79	146	37.0614	80	120	80	1	obese	Yes	No	1
25	male	unmarried	university and above	private sector	NO	NO	NO	NO	NO	NO	55	159	21.7555	96	130	90	0	normal	Yes	No	1
32	male	married	university and above	private sector	NO	NO	NO	NO	NO	NO	95	172	32.112	99	120	80	1	obese	Yes	No	1
50	male	married	secondary	civil servant	Yes	NO	NO	NO	NO	NO	90	160	35.1562	112	100	60	1	obese	Yes	No	0
51	male	married	secondary	self	Yes	Yes	NO	NO	NO	NO	110	160	42.9688	130	140	90	1	obese	Yes	No	0
43	male	married	secondary	civil servant	Yes	NO	NO	NO	NO	NO	108	163	40.6489	112	170	10	1	obese	Yes	No	1
67	male	married	secondary	civil servant	NO	NO	NO	NO	NO	NO	100	157	40.5696	106	150	90	1	obese	Yes	No	0
60	male	married	nill / traditinal	unemployed	NO	NO	NO	NO	NO	NO	93	163	35.0032	96	120	80	1	obese	Yes	yes	0
30	male	married	university and above	private sector	NO	NO	NO	NO	NO	NO	105	167	37.6493	112	120	90	1	obese	Yes	No	1
28	male	married	nill / traditinal	civil servant	NO	NO	NO	NO	NO	NO	110	172	37.1823	120	140	90	1	obese	Yes	yes	1
83	male	married	secondary	civil servant	NO	NO	NO	NO	Yes	NO	80	173	26.7299	110	130	80	0	overweight	Yes	No	0
76	male	married	nill / traditinal	unemployed	Yes	Yes	NO	NO	NO	NO	87	170	30.1038	118	120	80	1	obese	Yes	yes	0
48	male	married	nill / traditinal	private sector	NO	NO	NO	NO	NO	NO	124	190	34.349	126	120	80	1	obese	Yes	yes	0
53	male	married	nill / traditinal	unemployed	NO	NO	NO	NO	NO	NO	80	170	27.6817	100	160	100	0	overweight	Yes	yes	0
45	female	married	nill / traditinal	civil servant	NO	NO	NO	NO	NO	NO	80	148	36.523	80	140	100	1	obese	Yes	yes	0
42	female	married	university and above	civil servant	NO	NO	NO	NO	NO	NO	85	156	34.9277	80	120	80	1	obese	Yes	No	1
68	male	married	nill / traditinal	private sector	Yes	NO	NO	NO	NO	NO	83	172	28.0557	120	100	60	0	overweight	Yes	yes	0
80	male	married	nill / traditinal	retired	NO	Yes	NO	NO	NO	NO	65	171	22.2291	96	140	80	0	normal	Yes	yes	0
32	male	married	nill / traditinal	unemployed	NO	NO	NO	NO	NO	NO	80	172	27.0416	130	160	90	0	overweight	Yes	yes	1
32	female	married	university and above	unemployed	NO	NO	NO	NO	NO	NO	80	143	39.1217	80	170	80	1	obese	Yes	No	1
31	female	married	university and above	unemployed	NO	NO	NO	NO	NO	NO	109	152	47.178	80	110	80	1	obese	Yes	No	1
42	female	married	nill / traditinal	unemployed	Yes	NO	NO	NO	NO	NO	63	152	27.268	80	120	80	0	overweight	Yes	yes	1
24	female	divorced / widow	secondary	unemployed	NO	NO	NO	NO	NO	NO	67	171	22.913	80	140	100	0	normal	Yes	No	1
45	female	married	nill / traditinal	unemployed	NO	NO	NO	NO	NO	NO	60	160	23.4375	80	120	80	0	normal	Yes	yes	0
63	male	married	secondary	private sector	NO	NO	NO	NO	NO	NO	100	192	27.1267	94	150	90	0	overweight	Yes	No	0
22	female	unmarried	nill / traditinal	unemployed	NO	NO	NO	NO	NO	NO	64	174	21.1389	80	100	70	0	normal	Yes	yes	1
70	female	divorced / widow	nill / traditinal	unemployed	Yes	NO	NO	Yes	NO	NO	65	176	20.984	80	165	90	0	normal	Yes	yes	0
25	female	married	secondary	private sector	NO	NO	NO	NO	NO	NO	69	167	24.7409	80	130	80	0	normal	Yes	No	1
35	female	unmarried	nill / traditinal	unemployed	NO	NO	NO	NO	NO	NO	60	169	21.0077	80	80	50	0	normal	Yes	yes	1
42	male	married	secondary	unemployed	NO	NO	NO	NO	NO	NO	70	162	26.6728	97	130	75	0	overweight	Yes	No	1
46	male	married	secondary	civil servant	NO	NO	NO	NO	NO	NO	80	156	32.8731	99	140	90	1	obese	Yes	No	0
39	female	married	secondary	unemployed	NO	NO	NO	NO	NO	NO	80	120	55.5556	80	110	70	1	obese	Yes	No	1
39	male	unmarried	university and above	unemployed	NO	NO	NO	NO	NO	NO	70	160	27.3438	99	120	90	0	overweight	Yes	No	1
52	male	divorced / widow	nill / traditinal	retired	NO	NO	NO	NO	NO	NO	56	174	18.4965	96	120	80	0	obese	Yes	yes	0
71	male	married	nill / traditinal	retired	NO	NO	NO	NO	NO	NO	85	185	24.8356	109	140	90	0	normal	Yes	yes	0
50	female	married	secondary	unemployed	NO	NO	NO	NO	NO	NO	70	162	26.6728	80	120	82	0	overweight	Yes	No	0
47	male	unmarried	secondary	private sector	NO	NO	NO	NO	NO	NO	104	178	32.8241	114	160	100	1	obese	Yes	No	0
80	female	married	nill / traditinal	unemployed	NO	NO	NO	NO	NO	NO	60	153	25.6312	80	140	90	0	overweight	Yes	yes	0
40	female	married	secondary	civil servant	NO	NO	NO	NO	NO	NO	64	155	26.6389	80	90	60	0	overweight	Yes	No	1
49	female	unmarried	nill / traditinal	unemployed	NO	NO	NO	NO	NO	NO	49	153	20.9321	80	110	70	0	normal	Yes	yes	0
52	male	married	nill / traditinal	unemployed	Yes	Yes	NO	NO	Yes	NO	95	182	28.6801	112	140	80	0	overweight	Yes	yes	0
45	male	married	secondary	unemployed	Yes	NO	NO	NO	NO	NO	95	162	36.1987	122	140	90	1	obese	Yes	No	0
40	male	married	secondary	civil servant	NO	NO	NO	NO	NO	NO	90	154	37.9491	111	140	90	1	obese	Yes	No	1
45	female	unmarried	secondary	unemployed	NO	NO	NO	NO	NO	NO	60	169	21.0077	80	130	70	0	normal	Yes	No	0
85	male	married	nill / traditinal	self	NO	Yes	NO	NO	NO	NO	70	177	22.3435	97	110	70	0	normal	Yes	yes	0
30	female	married	nill / traditinal	unemployed	Yes	NO	NO	NO	NO	NO	63	170	21.7993	80	140	90	0	normal	Yes	yes	1
55	male	married	secondary	civil servant	NO	NO	NO	NO	NO	NO	82	160	32.0312	102	140	92	1	obese	Yes	No	0
42	male	married	university and above	civil servant	NO	NO	NO	NO	NO	NO	90	170	31.1419	120	160	110	1	obese	Yes	No	1
50	male	married	secondary	private sector	NO	NO	NO	NO	NO	NO	80	160	31.25	99	150	92	1	obese	Yes	No	0
40	male	married	secondary	private sector	Yes	NO	NO	NO	NO	NO	66	162	25.1486	96	150	100	0	overweight	Yes	No	1
44	male	married	secondary	civil servant	NO	NO	NO	NO	NO	NO	90	170	31.1419	112	130	82	1	obese	Yes	No	1
50	male	married	secondary	self	NO	NO	NO	NO	NO	NO	80	165	29.3848	96	150	105	0	overweight	Yes	No	0
70	female	married	nill / traditinal	civil servant	NO	NO	NO	NO	NO	NO	70	170	24.2215	80	130	90	0	normal	Yes	yes	0
40	male	married	secondary	private sector	NO	NO	NO	NO	NO	NO	90	162	34.2936	112	160	110	1	obese	Yes	No	1
42	male	married	secondary	civil servant	Yes	Yes	Yes	NO	Yes	NO	82	160	32.0312	99	150	100	1	obese	Yes	No	1
